# Supplementary material for: Novel imaging techniques to study postmortem human fetal anatomy: a systematic review on microfocus-CT and ultra-high-field MRI
Source: Eur Radiol. 2019 Dec 13;30(4):2280–92. doi: 10.1007/s00330-019-06543-8 (PMC7062658; doi:10.1007/s00330-019-06543-8)
Supplement: Supplementary file 2 — (XLSX 29 kb) [file 330_2019_6543_MOESM2_ESM.xlsx]

## Sheet: micro-CT
Article	Author	Number of specimens	Gestational age (weeks)	Anatomical region of interest	Fixation method prior to usage	Time (fixated) prior to usage	Stain agent	Stain % w/v	Staining duration	Staining by Immersion or injection	Additional treatment	Scannner model	Current (μA)	Voltage (kV)	Exposure Timing (ms)	Multi-frame averages	Rotation step (⁰)	Filter Composition	(Isometric) Voxel Dimensions (μm)	Slice thickness (µm)	Acquisition time (minutes)
Accuracy of Micro-Computed Tomography in Post-mortem Evaluation of Fetal Congenital Heart Disease. Comparison Between Post-mortem Micro-CT and Conventional Autopsy.	Sandrini et al. 2019	10	13 – 22	Heart	10% formalin	< 1 year	Lugol’s iodine	3 - 3.75	72 hours	Immersion	—	Skyscan 1176 (Bruker)	264 – 500	50 – 89	210 – 900	NP	0.30 – 0.50	Cu + Al, or Cu alone	9 – 18	9 – 18	—
Growth and cellular patterning during fetal human inner ear development studied by a correlative imaging approach	Chacko et al. 2019	48	17 – 30	Inner ear	formaldehyde-glutaraldehyde	weeks	none				Temporal bones were excised	XRadia MicroXCT-400 (Carl Zeiss)	110	45	30000 - 60000	—	0.166	—	4.7 - 14.5	4.7 - 14.5	—
Analysis of facial skeletal asymmetry during foetal development using μCT imaging	Katsube et al. 2019	21	15 - 20	Craniofacial	—	years	none				—	TOSCANER- 30000 (Toshiba)	180 - 200	120	—	—	—	—	35 - 66	35 - 66	—
An osteological assessment of cyclopia by micro‑CT scanning	Kramer et al. 2019	6	22 - 42	Craniofacial	—	years	none				—	XTH 225 L (Nikon)	—	—	—	—	—	Silver	—	—	—
Micro-computed tomography: a new diagnostic tool in postmortem assessment of brain anatomy in small fetuses	Lombardi et al. 2019	12	10 - 26	Brain	4% PFA	15 - 45 days	Lugol’s iodine	3.75 - 9	48 - 120 hours	Immersion	9 whole fetuses and 3 isolated brains were scanned	Skyscan 1176 (Bruker)	313	80	300	—	0.5	—	18	18	6 - 20 minutes
Using micro computed tomography to investigate a fetal mummy with possible situs inversus: A case report James	Schanandore 2018	1	20	Full body	Formalin solution (unknown concentration)	years	None				—	V|tome|x s (GE)	200	100	—	—	—	—	80	80	—
Characterisation of Bardet Biedl Syndrome by post-mortem microfocus computed tomography (micro-CT)	Shelmerdine et al. 2018	1	16	Full body	—	—	Lugol’s iodine	—	—	Immersion	—	XTH 225 ST (Nikon)	—	—	—	—	—	—	70	70	—
Post mortem microfocus computed tomography for early gestation fetuses: a validation study against conventional autopsy	J.C. Hutchinson et al. 2018	20	11 – 22	Full body	10% formalin	72 hours	Lugol’s iodine	3.75	72 hours	Immersion	—	XTH 225 ST (Nikon)	87 – 180	80 – 110	250 – 354	1	—	—	7.4 – 51	7.4 – 51	19 per scan, 57 in total
Fetal median sacral artery anatomy study by micro-CT imaging	Meignan et al 2018	1	22	Pelvic vascularization	Formalin solution (unknown concentration)	Unknown	Unknown	Unknown	Unknown	Injection	—	Skyscan 1076 (Bruker)	—	—	—	—	—	—	36	36	—
Inner ear ossification and mineralization kinetics in human embryonic development-microtomographic and histomorphological study	Richard et al. 2017	8	17 – 39	Inner ear	10% formalin	—	none				—	VivaCT-40 (Scanco Medical)	142 – 176	45–55	4000	2	—	—	10	10	—
Multiple Cardiac Rhabdomyomas Visualised Using Micro-CT in a Case of Tuberous Sclerosis	J.C. Hutchinson et al. 2017	1	35	Heart	—	—	—	—	—	—	—	—	—	—	—	—	—	—	—	—	—
Micro-CT assessment of changes in the morphology and position of the immature mandibular canal during early growth	E.F. Hutchinson et al. 2016	—	30 – 40	Mandible	—	—	none				—	XTH 225 L (Nikon)	83 – 100	83 – 100	—	—	—	0.1 mm aluminium filter	23 – 50	23 – 50	—
Clinical utility of postmortem microcomputed tomography of the fetal heart: Diagnostic imaging vs macroscopic dissection	J.C. Hutchinson et al. 2016	6	17 – 23	Heart	10% formalin	48 hours	Lugol’s iodine	3.75	48 hours	Immersion	Isolated in heart or lung—heart blocks	XTH 320 (Nikon)	50 – 135	85 – 125	500 – 1000	1	0.11	none	19 – 31	—	35 – 70
Virtual pathological examination of the human fetal kidney using micro-CT	J.C. Hutchinson et al. 2016	3	—	Kidney	10% Formalin	48 hours	Lugol’s iodine	3.75	48 hours	Immersion	Kidney isolated from abdomen	XTH 320 (Nikon)	–	–	–	—	—	—	—	—	—
Detailed Anatomy of the Nasolabial Muscle in Human Fetuses as Determined by Micro-CT Combined With Iodine Staining	Wu et al. 2016	3	35 – 37	Orbicularis oris and nasalis	4% PFA	48 hours	Lugol’s iodine	3.75	7 days	Immersion	—	InveonLG CT (Siemens)	400	60	800	Continuous rotation scanning time		—	—	—	15 – 20
Muscle tension line concept in nasolabial muscle complex--based on 3-dimensional reconstruction of nasolabial muscle fibers	Yin et al 2015	8	—	Nasiolabel muscle complex	4% PFA	48 hours	Lugol’s iodine	3.75	7 days	Immersion	—	InveonLG CT (Siemens)	–	–	–	—	—	—	—	—	—
Early trabecular development in human vertebrae: Overproduction, constructive regression, and refinement	Acquaah et al. 2015	—	24 – 40	Vertebrae	none		none				No fixation, only maceration to clean soft tissue from the bones	XTH 225 ST (Nikon)	–	–	–	—	—	—	28	28	—
The morphology and morphometry of the fetal fallopian canal: a microtomographic study	Skadorwa et al. 2015	11	16 – 27	Fallopian canal (canal for facial nerve)	—	—	none				—	Skyscan 1076 (Bruker)	124	80	–	—	—	0.025 mm Titanium Filter	9	35	17 – 40
Dynamics of optic canal and orbital cavity development revealed by microCT	Dumic-Cule et al. 2014	15	—	Optical canal and orbital cavity	none	years	none				Skulls underwent stand— ard process of maceration whereby a clean skeleton was obtained and divided into the individual bones	Skyscan 1076 (Bruker)	250	50	–	—	—	0.5 mm aluminium filter	18	—	15
Postmortem microcomputed tomography (micro-CT) of small fetuses and hearts	Lombardi et al 2014	21	7 – 22	7 specimens full body 14 specimens only heart blocks	4% formalin	4 – 7 days	Lugol’s iodine	Depending on fetal weight < 1 g = 3.75 > 1 g = 7.50	48 or 72 hours	Immersion	Immediately after staining, specimens were washed with alcohol to remove free iodine, blotted dry and subjected to micro—CT	Skyscan 1176 (Bruker)	300, 313	80	65, 300, 1050	—	0.70, 0.50, 0.30	—	9, 18, 35	—	4, 6, 25
Fetal Developmental Anatomy of the Human Cardiovascular and Central Nervous Systems Using Lugol’s Iodine Staining and Micro-Computed Tomography	Spaw and Witmer 2014	2	12, 15	Full body	Unknown (formalin or ethanol), after acquisition all specimens were placed in 70% ethanol	decades	Lugol’s iodine	1.25 5.5	4 to 7 months OR 2 hours to 3 days	Immersion	prior to staining specimens were soaked in a 20% sucrose solution until they sank (typically requiring a few days)	eXplore Locus (GE)	–	–	–	—	—	—	—	20 or 45	—
Anatomy research of nasolabial muscle structure in fetus with cleft lip: An iodine staining technique based on microcomputed tomography	Wu et al. 2014	4	—	Nasiolabel muscle complex	4% PFA	> 8 hours	Lugol’s iodine	3.75	7 days	Immersion	—	InveonLG CT (Siemens)	400	60	800	Continuous rotation scanning		—	10.34	10.34	20
Microtomographic Analysis of Lower Urinary Tract Obstruction	Siebert et al. 2013	11	17 – 31	Bladder	Formalin solution (unknown concentration)	—	PTAH	—	Days	Immersion	—	SkyScan 1076 (Bruker)	150	65	160	3	0.7	—	9, 18, 35	9, 18, 35	5 – 45
Development of fetal trabecular micro-architecture in the humerus and femur	Reissis and Abel 2012	38	16 – 40	Humerus and femur	none		none				Specimens had been defleshed by bicuspid beetles and stored without further treatment, wrapped in newspaper.	ACTIS 420 ⁄ 600 (BioImaging and research)	140 – 200	40 – 60	—	—	—	—	60 x 60 x 100 120 x 120 x 100	100	Hours
New insight into the bony labyrinth: A microcomputed tomography study	Richard et al. 2010	11	17 – 39	Inner ear	10% formalin	1 week	none				Temperol bone was resected en bloc prior to scanning	VivaCT-40 (Scanco Medical)	–	45 or 55	—	—	—	—	10	10	—
Visualization of Reissner membrane and the spiral ganglion in human fetal cochlea by micro-computed tomography	Shibata et al. 2009	3	21, 23, 24	Inner ear	10% formalin	40 years	none				Parts of the temporal bones were extracted to obtain tomograms by μ-CT and sealed with 0.02-mm-thick plastic film	Actis (BioImaging and research)	100	80 – 180	—	—	—	—	7 x 7 x 50 12 x 12 x 78	50 70	—
A model for clubfoot based on micro-CT data	Windisch et al. 2007	7	25–37	Lower extremity	none		none				No fixation, only balming using Thiel’s Method	Ray Scan 250 E (Hans Wälischmiller GmbH)	—	—	—	—	—	—	17 – 47.2	17 – 47.2	—
Micro-focus X-ray computed tomography images of the 3D structure of the cranium of a fetus with asymmetric double malformation	Shibata et al. 2006	2	36	head	Formalin solution (unknown concentration)	40 years	none				—	—	190	58	—	1	0.27 - 0.67	—	97	97	30
Automated method to measure trabecular thickness from microcomputed tomographic scans and its application	Mccoll et al. 2006	38	16 – 36	Iliac bone	none		none				No fixation, only maceration to clean soft tissue from the bones	ACTIS 420/600 (BioImaging and research)	140 – 200	40 – 60	—	—	—	—	40 x 40 x 100 60 x 60 x 100	100	> 120
Applying very high resolution microfocus X-ray CT and 3-D reconstruction to the human auditory apparatus	Shibata et al. 1996	1	24	Inner ear	—	—	none				—	—	100 – 120	60 – 70	—	1	0.36	—	25 x 25 x 100 11 x 11 x 30 7 x 7 x 30	100 30 30	—

## Sheet: UHF-MRI
Article	Author	Magnetic Field (T)	Number of specimens	Gestational age (weeks)	Anatomical region of interest	Fixation method prior to usage	Time (fixated) prior to usage	Additional treatment	Scannner model	Sequence	Repetition Time (ms)	Echo Time (ms)	Field of View (mm)	Image Matrix	Spatial resolution (µm)	Slice Thickness (µm)	Slice gap (µm)	Averages	Acquisition time (minutes)
Morphologic Evolution and Coordinated Development of the Fetal Lateral Ventricles in the Second and Third Trimesters	Li et al. 2019	7	41	14 – 22	Brain ventricles	10% formalin	< 2 months	Brains remained in situ	Pharmascan 70/16 (Bruker)	T1w-RARE T2w-RARE	384.4 17000	16 50	60 x 60 60 x 60	512 x 512 256 x 256	—	800 500	800 500	1 4	—	shangdong
Critical Growth Processes for the Midfacial Morphogenesis in the Early Prenatal Period The	Katsube 2019	7	35	14 – 22	Face	10% formalin	years	—	Biospec 70/20 (Bruker)	—	—	—	—	—	—	—	—	—	—	Kyoto
Fetal ocular development in the second trimester of pregnancy documented by 7.0 T postmortem Magnetic Resonance Imaging	Zhang 2019	7	60	12 – 23	Eyes	10% formalin	< 2 months	anterior fontanelle slit open for better penetration of formalin	Pharmascan 70/16 (Bruker)	T1w-RARE T2w-RARE	384.4 17000	16 50	60 x 60 60 x 60	512 x 512 256 x 256	—	800 500	800 500	1 4	—	shangdong
Potential clinical benefits and limitations of fetal virtopsy using high‐field MRI at 7 Tesla versus stereomicroscopic autopsy to assess first trimester fetuses	Staicu et al. 2019	7	5	13	Full body	10% formalin	48 hours to 1 week	—	Pharmascan 70/16 (Bruker)	2D T2w-TSE	3443-5341	36	5 x 3.5	384 x 384	86– 104	500	—	—	150
The Hinrichsen Embryology Collection: Digitization of Historical Histological Human Embryonic Slides and MRI of Whole Fetuses	Maricic et al. 2019	7	—	10 - 13	Full body	—	years	—	Biospec 70/30 (Bruker)	3D T1w-FLASH	16.8	8	—	—	234 x 235	250	—	—	—
Revisiting the infracardiac bursa using multimodal methods: topographic anatomy for surgery of the esophagogastric junction	Nakamura et al. 2019	7	39	14 – 22	Esophagastric junction	10% formalin	years	—	Biospec 70/20 (Bruker)	—	—	—	—	—	—	—	—	—	—	Kyoto
Formation of the Periotic Space During the Early Fetal Period in Humans	Ishikawa et al. 2018	7	22	10 – 20	Inner ear	10% formalin	years	—	Biospec 70/20 (Bruker)	3D T1w-FLASH	30	4037 – 6177	22.5 x 15.0 x 15.0 42.0 x 28.0 x 28.0	636 x 424 x 768 768 x 512 x 512	35.4 – 54.7	35.4 – 54.7	—	—	1200	Kyoto
Morphogenesis of the Middle Ear during Fetal Development as Observed Via Magnetic Resonance Imaging	Ohtsuki et al. 2018	7	12	9 – 20	Middle ear	10% formalin	—	—	Biospec 70/20 (Bruker)	3D T1w-FLASH	30	4037 – 6177	22.5 x 15.0 x 15.0 42.0 x 28.0 x 28.0	636 x 424 x 768 768 x 512 x 512	35.4 – 54.7	35.4 – 54.7	—	—	—	Kyoto
Three-dimensional models of the segmented human fetal brain generated by magnetic resonance imaging	Yamaguchi et al. 2018	7	3	10, 12, 16	Brain	10% formalin	—	Samples were stabilized in a plastic container with absorbent cotton and formalin solution.	Biospec 70/20 (Bruker)	3D T1w-FLASH	30	4037 – 6177	—	—	35.4 – 109.4	35.4 – 109.4	—	—	—	Kyoto
The volume of the cerebellum in the second semester of gestation	Vulturar et al. 2018	7	14	15 – 28	Brain	9% formalin	at least 2 days	All the experiments were performed at room temperature (20°C) with fetuses immersed in a 4% formaldehyde solution inside plastic cylindrical containers.	Pharmascan 70/16 (Bruker)	T2w-FISP	—	—	—	—	—	—	—	—	—
Imagistic and histopathological description of a cystic nephroma during early second trimester of gestation. Case report	Staicu et al. 2017	7	1	16	Kidney	4% PFA	24 hour	—	Bruker	T2w-RARE	5340	36	5 x 3.5	384 x 384	104 x 92	—	—	—	22
Growth of thalamocortical fibers to the somatosensory cortex in the human fetal brain	Krsnik et al. 2017	11.7	3	10 – 16	Brain	4% PFA	3 to 5 days	—	Bruker	DwI (11.7-T)	800	67	25-35/25-35/25-35	128 x 80 x 80	200 – 400	—	—	2	—
Early development of the fetal central sulcus on 7.0T magnetic resonance imaging	Zhang et al. 2016	7	45	11 – 22	Brain	10% formalin	< 1 week	—	Pharmascan 70/16 (Bruker)	T2w-RARE	17000	50	-	256 x 256	234 x 234	500	—	4	28
MR microscopy of the human fetal upper extremity - a proof-of-principle study	Langner et al. 2016	7	7	10 – 12	Upper extremity	4% PFA	—	Each specimen was placed in an Eppendorf tube filled with 0.9 % saline solution	ClinScan (Bruker)	3D T2w-TSE	200	58	20 x 20	1024 x 1024	20 x 20	70	—	—	522
Development of the human fetal hippocampal formation during early second trimester	Ge et al. 2015	7	41	14 – 22	Brain	10% Formalin	< 2 monts	Brains remained in situ	Pharmascan 70/16 (Bruker)	T2w-RARE	12000	50	40 x 40, 50 x 50, 60 x 60	256 x 256	156 – 234	500	0	4	—
Spatial mapping of structural and connectional imaging data for the developing human brain with diffusion tensor imaging	Ouyang et al. 2015	11.7	1	14	Brain	—	—	—	Bruker	Multiple Echo DTI	800	67	35 x 28 x 28	128 x 80 x 80	273 x 350	350	—	2	1200
Assessment of human hippocampal developmental neuroanatomy by means of ex-vivo 7 T magnetic resonance imaging	Milesi et al. 2014	7	10	20 – 32	Hippocampus	4% PFA	4 - 5 weeks	5mm slabs were fixed and embedded in agarose to limit motion during scanning	Biospec 70/30 (Bruker)	T2w-SE	2 – 8	23 – 260	—	—	80 x 80	250	—	—	—
Post-mortem high-field magnetic resonance imaging: effect or various factors.	Verhoye et al. 2013	9.4	9	11 – 20	Head, thorax, abdomen	Storage in 4 °C prior to imaging. Subsequently, they were kept at -20 and underwent another MRI	Several hours before first MRI, one month before second MRI	—	Biospec 94/20 (Bruker)	T2w-RARE (fresh) T2w-RARE (heart) T2w-RARE (abdomen, thorax, brain)	2500-7632 2500 3865-6074	33 42.5 44	20 - 50 variable variable	256 x 256 256 x 128 x 96 256 x 256	—	1000	—	1 3 – 6	1.3 – 4 64
Coupling Diffusion Imaging with Histological and Gene Expression Analysis to Examine the Dynamics of Cortical Areas across the Fetal Period of Human Brain Development	Huang et al. 2013	11.7	4	13 – 16	Brain	4% PFA	1 week	Brains were removed from cranium and kept immersed until 48h prior to scanning	Biospec 117/16 (Bruker)	DTI	800	67	25-35/25-35/25-35	128 x 80 x 80	200 – 400	—	—	2	1200
Development of the Fetal Cerebral Cortex in the Second Trimester: Assessment with 7T Postmortem MR Imaging	Zhang et al. 2013	7	69	12 – 22	Brain	10% formalin	< 2 months	Brains were removed from cranium	Pharmascan 70/16 (Bruker)	T1w-RARE T2w-RARE	384.4 17000	16 50	60 x 60 60 x 60	512 x 512 256 x 256	—	800 500	800 500	1 4	—
Spatial-temporal atlas of human fetal brain development during the early second trimester	Zhan et al. 2013	7	34	15 – 22	Brain	10% formalin	< 2 months	—	Pharmascan 70/16 (Bruker)	T2w-RARE	12000	50	—	256 x 256	190 x 190 or 230 x 230	500	—	4	—
Fetal organ weight estimation by postmortem high-field magnetic resonance imaging before 20 weeks' gestation	Votino et al. 2012	9.4	23	9 – 20	Thorax, abdomen	Storage in -20°C prior to imaging	2 - 4 months	—	Biospec 94/20 (Bruker)	3D T2w-RARE (thorax) 2D T2w-RARE (abdomen)	2500 5000 – 7089	42.5 44	20-33 x 13-33 x 13-33 256 x 196 – 256	256 x 128 x 80	103 x 98 103 x 127	700 250	—	1 3 – 5	12 - 15
Postmortem examination of human fetal hearts at or below 20 weeks' gestation: A comparison of high-field MRI at 9.4 T with lower-field MRI magnets and stereomicroscopic autopsy	Votino et al. 2012	9.4	24	11.5 – 20	Heart	Storage in -20°C prior to imaging	2 - 4 months	—	Biospec 94/20 (Bruker)	2D T2w-RARE 3D T2w-RARE	2500 2500	33 42.5	30 x 30 40 x 40	256 x 256 256 x 128 x 96	80 x 100 120 x 210	1000 —	—	1 1	64
Development of the subcortical brain structures in the second trimester: Assessment with 7.0-T MRI	Meng et al. 2012	7	69	12 – 22	Brain	10% Formalin	< 2 months	Brains were kept in cranium	Pharmascan 70/16 (Bruker)	2D T1w-RARE 2D T2w-RARE	384.4 17000	15.8 50	60 x 60 60 x 60	512 x 512 256 x 256	—	800 500	500 500	1 4	—
Development of the human fetal cerebellum in the second trimester: a post mortem magnetic resonance imaging evaluation	Liu et al. 2011	7	40	14 – 22	Cerebellum	10% formalin	< 2 months	—	Pharmascan 70/16 (Bruker)	T2w-FSE	500	120	60 x 60	256 x 256	—	—	—	4	—
Measurements using 7.0T post-mortem magnetic resonance imaging of the scalar dimensions of the fetal brain between 12 and 20 weeks gestational age	Lin et al. 2011	7	52	12 – 20	Brain	10% formalin	< 2 months	—	Pharmascan 70/16 (Bruker)	2D T1w-RARE 2D T2w-RARE	384.4 17000	15.8 50	60 x 60 60 x 60	512 x 512 256 x 256	—	800 500	800 800	1 4	14.5 28
Development of fetal brain of 20 weeks gestational age: Assessment with post-mortem Magnetic Resonance Imaging	Zang et al. 2011	7	20	20	Brain	10% formalin	< 2 months	—	Pharmascan 70/16 (Bruker)	2D T1w-RARE 2D T2w-RARE	384.4 17000	15.8 50	60 x 60 60 x 60	512 x 512 256 x 256	—	800 500	800 500	1 4	15 28
Development of laminar organization of the fetal cerebrum at 3.0T and 7.0T: A postmortem MRI study	Zang et al. 2011	7	11	14 – 27	Brain	10% Formalin	< 2 months	Brains were kept in cranium	Pharmascan 70/16 (Bruker)	2D T1w-RARE 2D T2w-RARE	384.4 3500	15.8 50	60 x 60 60 x 60	215 x 512 256 x 256	—	800 500	800 500	1 4	—
Reconstruction of fetal and infant anatomy using rapid prototyping of post-mortem MR images	Schievano et al. 2010	9.4	1	16	Full body	—	< 6 days	—	VNMRS	T2w-FSE	500	120	100 x 50 x 50	512 x 256 x 256	200 x 200	200	—	1	70
Post-mortem examination of human fetuses: a comparison of whole-body high-fi eld MRI at 9·4 T with conventional MRI and invasive autopsy	Thayyil et al. 2009	9.4	18	11 – 20	Full body	Storage in 4 °C prior to imaging	< 24 hour	—	9.4 T VNMRS (Varian)	T2w- FSE	500	120	100 x 50 x 50	512 x 256 x 256	200 x 200	200	—	1	< 70
Anatomical characterization of human fetal brain development with diffusion tensor magnetic resonance imaging	Huang et al. 2009	11.7	27	13 – 22	Brain	4% PFA	—	Brains were removed from the cranium	Bruker scanner	DTI	800	67	25–35/25–35/25–35	128 x 80 x 80	200 – 400	—	—	2	1200
